# Supplementary material for: Phytochemical directed synthesis of flower-like ZnO nanostructures from almond peel extract for sunlight-activated congo red degradation
Source: PLoS One. 2026 Apr 30;21(4):e0345449. doi: 10.1371/journal.pone.0345449 (PMC13132251; doi:10.1371/journal.pone.0345449)
Supplement: S1 File — (XLSX) [file pone.0345449.s001.xlsx]

## Sheet: Raw data for Fig. 8a
Photocatalytic degradation of CR under sunlight at different Ap-ZnO dosages
		Ap-ZnO dosage (mg)	% Removal @ Time (min)
			0	30	60	90	120	150	180	210	240	270
	MEAN	5	0	7.25806	15.0806	20.4839	24.6774	29.1935	34.7581	38.5484	45.0806	51.6129
		10	0	6.04027	12.7517	18.3725	28.8591	37.7517	49.0772	55.7886	63.8423	68.7919
		15	0	9.67185	18.1347	29.1019	38.1693	49.1364	56.7358	65.8895	76.2522	82.2107
	SD	5	0	1.64682	1.05457	2.1819	1.6993	2.43543	2.19527	1.2802	0.872311	0.872311
		10	0	2.61955	1.04782	1.26675	0.809031	2.61955	1.04782	1.82068	1.63752	1.40128
		15	0	0.791464	0.934081	1.47312	1.04701	0.832785	1.03627	0.980813	0.539292	0.791464

## Sheet: Raw data for Fig. 8b
Time-dependent UV-visible absorption spectra during degradation (25 mg/L of Congo red dye and 5 mg Ap-ZnO)
		Absorbance @ Time (min)
	Wavelength (nm)	initial	0	30	60	90	120	150	180	210	240	270
	400	0.176	0.168	0.149	0.131	0.14	0.139	0.145	0.146	0.147	0.143	0.138
	401	0.177	0.168	0.15	0.132	0.14	0.14	0.145	0.146	0.147	0.143	0.138
	402	0.178	0.169	0.15	0.132	0.141	0.14	0.146	0.146	0.147	0.144	0.138
	403	0.179	0.17	0.151	0.133	0.142	0.141	0.146	0.147	0.148	0.144	0.138
	404	0.18	0.171	0.152	0.134	0.143	0.141	0.147	0.147	0.148	0.144	0.138
	405	0.181	0.172	0.154	0.135	0.143	0.142	0.147	0.148	0.148	0.145	0.139
	406	0.182	0.174	0.155	0.137	0.144	0.143	0.148	0.148	0.149	0.145	0.139
	407	0.184	0.175	0.156	0.138	0.146	0.144	0.149	0.149	0.15	0.146	0.139
	408	0.186	0.177	0.158	0.14	0.147	0.145	0.15	0.15	0.15	0.146	0.14
	409	0.188	0.179	0.159	0.141	0.148	0.147	0.151	0.151	0.151	0.147	0.14
	410	0.189	0.18	0.161	0.143	0.15	0.148	0.152	0.152	0.152	0.147	0.141
	411	0.191	0.182	0.163	0.144	0.151	0.149	0.153	0.153	0.153	0.148	0.141
	412	0.193	0.184	0.164	0.146	0.153	0.151	0.155	0.154	0.154	0.149	0.142
	413	0.195	0.186	0.166	0.148	0.154	0.152	0.156	0.155	0.155	0.15	0.143
	414	0.198	0.188	0.168	0.15	0.156	0.154	0.157	0.156	0.156	0.151	0.143
	415	0.2	0.19	0.17	0.152	0.158	0.155	0.159	0.157	0.157	0.151	0.144
	416	0.202	0.193	0.172	0.154	0.16	0.157	0.16	0.159	0.158	0.152	0.145
	417	0.205	0.195	0.175	0.156	0.162	0.159	0.162	0.161	0.159	0.154	0.145
	418	0.207	0.197	0.177	0.158	0.164	0.161	0.164	0.162	0.16	0.154	0.146
	419	0.21	0.2	0.179	0.16	0.166	0.162	0.165	0.163	0.161	0.155	0.147
	420	0.212	0.202	0.181	0.162	0.168	0.164	0.167	0.164	0.163	0.156	0.147
	421	0.215	0.204	0.183	0.164	0.169	0.166	0.168	0.166	0.164	0.157	0.148
	422	0.217	0.207	0.185	0.167	0.171	0.167	0.17	0.167	0.165	0.158	0.149
	423	0.22	0.209	0.188	0.169	0.173	0.169	0.171	0.169	0.166	0.159	0.15
	424	0.222	0.211	0.19	0.171	0.175	0.171	0.173	0.17	0.167	0.16	0.15
	425	0.225	0.214	0.192	0.173	0.177	0.173	0.175	0.171	0.169	0.162	0.151
	426	0.227	0.216	0.195	0.176	0.18	0.175	0.176	0.173	0.17	0.163	0.152
	427	0.23	0.219	0.197	0.178	0.182	0.177	0.178	0.174	0.171	0.164	0.153
	428	0.232	0.221	0.199	0.18	0.184	0.178	0.18	0.176	0.173	0.165	0.154
	429	0.235	0.224	0.202	0.182	0.186	0.18	0.181	0.177	0.174	0.166	0.155
	430	0.238	0.226	0.204	0.185	0.188	0.182	0.183	0.179	0.175	0.167	0.155
	431	0.241	0.229	0.206	0.187	0.19	0.184	0.185	0.18	0.177	0.168	0.156
	432	0.243	0.231	0.209	0.189	0.192	0.186	0.186	0.182	0.178	0.169	0.157
	433	0.246	0.234	0.211	0.192	0.194	0.188	0.188	0.183	0.179	0.17	0.158
	434	0.249	0.236	0.214	0.194	0.196	0.19	0.19	0.185	0.181	0.171	0.159
	435	0.252	0.239	0.216	0.197	0.199	0.192	0.192	0.186	0.182	0.172	0.16
	436	0.254	0.242	0.218	0.199	0.201	0.194	0.193	0.188	0.183	0.174	0.161
	437	0.257	0.244	0.221	0.201	0.203	0.196	0.195	0.189	0.185	0.175	0.161
	438	0.26	0.247	0.223	0.204	0.205	0.198	0.197	0.191	0.186	0.176	0.162
	439	0.263	0.25	0.226	0.206	0.207	0.2	0.199	0.192	0.187	0.177	0.163
	440	0.266	0.252	0.228	0.209	0.21	0.202	0.2	0.194	0.189	0.178	0.164
	441	0.268	0.255	0.231	0.211	0.212	0.204	0.202	0.196	0.19	0.179	0.165
	442	0.271	0.257	0.233	0.214	0.214	0.206	0.204	0.197	0.191	0.18	0.166
	443	0.274	0.26	0.236	0.216	0.216	0.208	0.206	0.199	0.193	0.182	0.167
	444	0.277	0.263	0.239	0.219	0.219	0.21	0.208	0.2	0.194	0.183	0.168
	445	0.28	0.266	0.241	0.221	0.221	0.212	0.209	0.202	0.196	0.184	0.168
	446	0.283	0.269	0.244	0.224	0.223	0.214	0.211	0.204	0.197	0.185	0.169
	447	0.286	0.272	0.247	0.226	0.226	0.216	0.213	0.205	0.199	0.186	0.17
	448	0.289	0.275	0.249	0.229	0.228	0.218	0.215	0.207	0.2	0.188	0.171
	449	0.292	0.278	0.252	0.232	0.231	0.221	0.217	0.209	0.202	0.189	0.172
	450	0.296	0.28	0.255	0.234	0.233	0.223	0.219	0.21	0.203	0.19	0.173
	451	0.299	0.283	0.257	0.237	0.235	0.225	0.221	0.212	0.204	0.191	0.174
	452	0.302	0.286	0.26	0.24	0.238	0.227	0.223	0.214	0.206	0.193	0.175
	453	0.305	0.289	0.263	0.243	0.241	0.229	0.225	0.216	0.208	0.194	0.176
	454	0.309	0.293	0.266	0.246	0.243	0.232	0.227	0.218	0.209	0.195	0.177
	455	0.312	0.296	0.269	0.249	0.246	0.234	0.229	0.219	0.211	0.197	0.178
	456	0.315	0.299	0.272	0.251	0.248	0.236	0.231	0.221	0.212	0.198	0.179
	457	0.319	0.302	0.275	0.254	0.251	0.239	0.233	0.223	0.214	0.199	0.18
	458	0.322	0.305	0.278	0.257	0.254	0.241	0.236	0.225	0.216	0.201	0.181
	459	0.326	0.309	0.281	0.261	0.257	0.243	0.238	0.227	0.217	0.202	0.182
	460	0.329	0.312	0.285	0.264	0.259	0.246	0.24	0.229	0.219	0.203	0.183
	461	0.333	0.315	0.288	0.267	0.262	0.249	0.242	0.23	0.22	0.205	0.184
	462	0.337	0.319	0.291	0.27	0.265	0.251	0.244	0.232	0.222	0.206	0.185
	463	0.34	0.323	0.294	0.273	0.268	0.254	0.247	0.234	0.224	0.207	0.186
	464	0.344	0.326	0.298	0.277	0.271	0.256	0.249	0.236	0.225	0.209	0.187
	465	0.348	0.33	0.301	0.28	0.274	0.259	0.251	0.238	0.227	0.21	0.188
	466	0.352	0.333	0.304	0.283	0.277	0.261	0.253	0.24	0.229	0.211	0.189
	467	0.356	0.337	0.308	0.286	0.28	0.264	0.255	0.242	0.23	0.213	0.19
	468	0.36	0.34	0.311	0.29	0.283	0.266	0.258	0.244	0.232	0.214	0.191
	469	0.363	0.344	0.314	0.293	0.285	0.269	0.26	0.246	0.233	0.215	0.191
	470	0.367	0.347	0.318	0.296	0.288	0.271	0.262	0.248	0.235	0.217	0.192
	471	0.371	0.351	0.321	0.299	0.291	0.274	0.264	0.249	0.236	0.218	0.193
	472	0.374	0.354	0.324	0.302	0.294	0.276	0.266	0.251	0.238	0.219	0.194
	473	0.378	0.358	0.328	0.306	0.297	0.278	0.268	0.253	0.239	0.22	0.195
	474	0.382	0.362	0.331	0.309	0.3	0.281	0.27	0.255	0.241	0.221	0.195
	475	0.386	0.365	0.334	0.312	0.302	0.283	0.272	0.256	0.242	0.222	0.196
	476	0.389	0.368	0.337	0.315	0.305	0.285	0.274	0.258	0.244	0.223	0.197
	477	0.393	0.372	0.341	0.318	0.308	0.288	0.276	0.259	0.245	0.224	0.197
	478	0.396	0.375	0.344	0.321	0.31	0.29	0.278	0.261	0.246	0.225	0.198
	479	0.4	0.378	0.347	0.324	0.313	0.292	0.28	0.262	0.247	0.226	0.199
	480	0.403	0.382	0.35	0.327	0.315	0.294	0.282	0.264	0.248	0.227	0.199
	481	0.407	0.385	0.353	0.33	0.318	0.296	0.283	0.265	0.249	0.228	0.2
	482	0.41	0.388	0.356	0.333	0.32	0.298	0.285	0.266	0.25	0.228	0.2
	483	0.413	0.39	0.358	0.335	0.322	0.3	0.286	0.267	0.251	0.229	0.2
	484	0.416	0.393	0.361	0.338	0.324	0.302	0.287	0.268	0.252	0.23	0.201
	485	0.419	0.396	0.363	0.34	0.326	0.303	0.289	0.269	0.253	0.23	0.201
	486	0.421	0.398	0.366	0.342	0.328	0.305	0.29	0.27	0.253	0.23	0.201
	487	0.424	0.4	0.368	0.344	0.33	0.306	0.291	0.271	0.254	0.23	0.201
	488	0.426	0.403	0.37	0.346	0.331	0.307	0.292	0.271	0.254	0.231	0.201
	489	0.428	0.405	0.372	0.348	0.333	0.308	0.292	0.272	0.254	0.231	0.201
	490	0.43	0.406	0.373	0.35	0.334	0.309	0.293	0.272	0.255	0.231	0.201
	491	0.432	0.408	0.375	0.351	0.335	0.31	0.293	0.272	0.255	0.231	0.2
	492	0.434	0.409	0.376	0.352	0.336	0.311	0.294	0.272	0.254	0.23	0.2
	493	0.435	0.411	0.378	0.354	0.337	0.311	0.294	0.272	0.254	0.23	0.199
	494	0.436	0.412	0.379	0.355	0.337	0.311	0.294	0.272	0.254	0.23	0.199
	495	0.437	0.413	0.379	0.355	0.338	0.312	0.294	0.272	0.254	0.229	0.198
	496	0.438	0.414	0.38	0.356	0.338	0.312	0.294	0.272	0.253	0.228	0.197
	497	0.439	0.414	0.381	0.356	0.338	0.312	0.294	0.271	0.252	0.228	0.196
	498	0.439	0.414	0.381	0.357	0.338	0.311	0.293	0.271	0.251	0.227	0.195
	499	0.439	0.414	0.381	0.357	0.338	0.311	0.293	0.27	0.251	0.226	0.194
	500	0.439	0.414	0.381	0.356	0.338	0.31	0.292	0.269	0.249	0.225	0.193
	501	0.438	0.413	0.38	0.356	0.337	0.309	0.291	0.268	0.248	0.224	0.191
	502	0.438	0.413	0.379	0.355	0.336	0.308	0.29	0.267	0.247	0.222	0.19
	503	0.437	0.412	0.378	0.354	0.335	0.307	0.288	0.265	0.246	0.221	0.189
	504	0.435	0.41	0.377	0.353	0.334	0.306	0.287	0.264	0.244	0.219	0.187
	505	0.434	0.409	0.376	0.352	0.332	0.304	0.285	0.262	0.242	0.218	0.186
	506	0.432	0.407	0.374	0.35	0.331	0.302	0.284	0.26	0.24	0.216	0.184
	507	0.43	0.405	0.373	0.348	0.329	0.3	0.282	0.258	0.239	0.214	0.182
	508	0.428	0.403	0.371	0.346	0.327	0.298	0.28	0.257	0.237	0.212	0.18
	509	0.425	0.401	0.368	0.344	0.324	0.296	0.277	0.254	0.234	0.21	0.178
	510	0.423	0.398	0.366	0.342	0.322	0.294	0.275	0.252	0.232	0.208	0.176
	511	0.42	0.396	0.364	0.339	0.32	0.291	0.273	0.25	0.23	0.206	0.174
	512	0.417	0.393	0.361	0.337	0.317	0.289	0.27	0.247	0.227	0.204	0.172
	513	0.414	0.39	0.358	0.334	0.314	0.286	0.267	0.244	0.225	0.201	0.17
	514	0.411	0.387	0.355	0.331	0.311	0.283	0.265	0.242	0.222	0.199	0.168
	515	0.407	0.383	0.352	0.328	0.308	0.28	0.262	0.239	0.219	0.196	0.166
	516	0.404	0.38	0.349	0.325	0.305	0.277	0.259	0.236	0.217	0.194	0.163
	517	0.4	0.376	0.345	0.321	0.301	0.274	0.255	0.233	0.214	0.191	0.161
	518	0.396	0.373	0.342	0.318	0.298	0.271	0.252	0.23	0.211	0.188	0.159
	519	0.392	0.369	0.338	0.314	0.295	0.267	0.249	0.227	0.208	0.186	0.156
	520	0.388	0.365	0.335	0.311	0.291	0.264	0.246	0.224	0.205	0.183	0.154
	521	0.384	0.361	0.331	0.307	0.288	0.26	0.243	0.221	0.202	0.18	0.151
	522	0.379	0.357	0.327	0.303	0.284	0.257	0.239	0.217	0.199	0.178	0.149
	523	0.375	0.352	0.323	0.299	0.28	0.253	0.235	0.214	0.196	0.175	0.146
	524	0.37	0.348	0.318	0.295	0.276	0.249	0.232	0.211	0.192	0.172	0.144
	525	0.365	0.343	0.314	0.291	0.272	0.245	0.228	0.207	0.189	0.169	0.141
	526	0.36	0.339	0.31	0.286	0.267	0.241	0.224	0.203	0.186	0.165	0.138
	527	0.355	0.334	0.305	0.282	0.263	0.237	0.22	0.2	0.182	0.162	0.136
	528	0.35	0.329	0.3	0.277	0.259	0.233	0.216	0.196	0.179	0.159	0.133
	529	0.345	0.324	0.296	0.273	0.254	0.229	0.212	0.192	0.175	0.156	0.13
	530	0.339	0.318	0.29	0.268	0.249	0.225	0.208	0.188	0.172	0.153	0.127
	531	0.334	0.313	0.286	0.263	0.245	0.22	0.204	0.184	0.168	0.15	0.125
	532	0.328	0.308	0.281	0.258	0.24	0.216	0.2	0.181	0.164	0.146	0.122
	533	0.323	0.302	0.275	0.253	0.235	0.211	0.196	0.177	0.161	0.143	0.119
	534	0.316	0.297	0.27	0.248	0.23	0.207	0.191	0.172	0.157	0.14	0.116
	535	0.311	0.291	0.265	0.243	0.226	0.202	0.187	0.169	0.154	0.137	0.114
	536	0.305	0.286	0.26	0.238	0.221	0.198	0.183	0.165	0.15	0.133	0.111
	537	0.299	0.28	0.254	0.232	0.216	0.193	0.179	0.161	0.147	0.13	0.108
	538	0.293	0.274	0.249	0.227	0.211	0.189	0.175	0.157	0.143	0.127	0.105
	539	0.287	0.268	0.243	0.222	0.206	0.184	0.17	0.153	0.139	0.124	0.103
	540	0.28	0.262	0.237	0.216	0.201	0.18	0.166	0.149	0.136	0.12	0.1
	541	0.274	0.256	0.232	0.211	0.196	0.175	0.162	0.145	0.132	0.117	0.098
	542	0.268	0.251	0.226	0.206	0.191	0.17	0.157	0.141	0.129	0.114	0.095
	543	0.262	0.245	0.221	0.2	0.185	0.165	0.153	0.137	0.125	0.111	0.093
	544	0.256	0.239	0.215	0.194	0.18	0.161	0.149	0.133	0.121	0.108	0.09
	545	0.249	0.233	0.21	0.189	0.175	0.156	0.144	0.13	0.118	0.105	0.088
	546	0.243	0.227	0.204	0.183	0.17	0.152	0.14	0.126	0.114	0.102	0.085
	547	0.237	0.221	0.198	0.178	0.165	0.147	0.136	0.122	0.111	0.099	0.083
	548	0.231	0.215	0.193	0.173	0.16	0.142	0.132	0.118	0.107	0.096	0.08
	549	0.224	0.209	0.187	0.167	0.155	0.138	0.128	0.114	0.104	0.093	0.078
	550	0.218	0.203	0.182	0.162	0.15	0.133	0.123	0.11	0.101	0.09	0.076
	551	0.212	0.197	0.176	0.156	0.145	0.129	0.119	0.107	0.098	0.088	0.074
	552	0.206	0.192	0.171	0.151	0.14	0.125	0.115	0.103	0.094	0.085	0.072
	553	0.2	0.186	0.165	0.146	0.135	0.12	0.111	0.1	0.091	0.082	0.069
	554	0.194	0.18	0.16	0.141	0.13	0.116	0.108	0.096	0.088	0.079	0.067
	555	0.188	0.175	0.155	0.135	0.126	0.112	0.104	0.093	0.085	0.077	0.065
	556	0.182	0.169	0.149	0.13	0.121	0.107	0.1	0.089	0.082	0.074	0.063
	557	0.177	0.163	0.144	0.125	0.116	0.103	0.096	0.086	0.079	0.072	0.061
	558	0.171	0.158	0.139	0.12	0.112	0.099	0.092	0.083	0.076	0.069	0.059
	559	0.165	0.153	0.134	0.115	0.107	0.095	0.089	0.079	0.073	0.067	0.057
	560	0.16	0.148	0.13	0.111	0.103	0.092	0.085	0.076	0.071	0.065	0.056
	561	0.155	0.143	0.125	0.106	0.099	0.088	0.082	0.073	0.068	0.062	0.054
	562	0.15	0.138	0.12	0.101	0.094	0.084	0.079	0.07	0.065	0.06	0.052
	563	0.145	0.133	0.116	0.097	0.09	0.08	0.075	0.067	0.063	0.058	0.05
	564	0.14	0.128	0.111	0.093	0.086	0.077	0.072	0.065	0.06	0.056	0.049
	565	0.135	0.124	0.107	0.089	0.083	0.073	0.069	0.062	0.058	0.054	0.047
	566	0.13	0.119	0.103	0.085	0.079	0.07	0.066	0.059	0.055	0.052	0.046
	567	0.126	0.115	0.099	0.081	0.075	0.067	0.063	0.057	0.053	0.05	0.044
	568	0.121	0.111	0.095	0.077	0.072	0.064	0.061	0.054	0.051	0.048	0.043
	569	0.117	0.107	0.091	0.073	0.069	0.061	0.058	0.052	0.049	0.046	0.041
	570	0.113	0.103	0.088	0.07	0.065	0.058	0.055	0.05	0.047	0.044	0.04
	571	0.109	0.099	0.084	0.066	0.062	0.055	0.053	0.047	0.045	0.043	0.039
	572	0.105	0.096	0.081	0.063	0.059	0.052	0.05	0.045	0.043	0.041	0.038
	573	0.101	0.092	0.077	0.059	0.056	0.05	0.048	0.043	0.041	0.04	0.036
	574	0.098	0.089	0.074	0.056	0.053	0.047	0.046	0.041	0.04	0.038	0.035
	575	0.094	0.085	0.071	0.053	0.05	0.045	0.043	0.039	0.038	0.037	0.034
	576	0.091	0.082	0.068	0.05	0.048	0.042	0.041	0.037	0.036	0.035	0.033
	577	0.087	0.079	0.065	0.047	0.045	0.04	0.039	0.035	0.035	0.034	0.032
	578	0.084	0.076	0.062	0.044	0.042	0.038	0.037	0.034	0.033	0.033	0.031
	579	0.081	0.073	0.059	0.042	0.04	0.036	0.035	0.032	0.031	0.031	0.03
	580	0.078	0.07	0.057	0.039	0.038	0.034	0.033	0.03	0.03	0.03	0.029
	581	0.075	0.067	0.054	0.037	0.035	0.032	0.032	0.029	0.029	0.029	0.028
	582	0.072	0.065	0.052	0.034	0.033	0.03	0.03	0.027	0.027	0.028	0.027
	583	0.07	0.062	0.049	0.032	0.031	0.028	0.028	0.026	0.026	0.027	0.027
	584	0.067	0.06	0.047	0.03	0.029	0.026	0.027	0.024	0.025	0.026	0.026
	585	0.065	0.058	0.045	0.028	0.027	0.024	0.025	0.023	0.024	0.025	0.025
	586	0.063	0.056	0.043	0.026	0.025	0.023	0.024	0.022	0.023	0.024	0.024
	587	0.061	0.054	0.041	0.024	0.024	0.021	0.022	0.02	0.021	0.023	0.024
	588	0.058	0.052	0.039	0.022	0.022	0.02	0.021	0.019	0.02	0.022	0.023
	589	0.057	0.05	0.038	0.02	0.02	0.019	0.02	0.018	0.02	0.021	0.022
	590	0.055	0.048	0.036	0.019	0.019	0.017	0.019	0.017	0.019	0.021	0.022
	591	0.053	0.046	0.034	0.017	0.018	0.016	0.018	0.016	0.018	0.02	0.021
	592	0.051	0.045	0.033	0.016	0.016	0.015	0.016	0.015	0.017	0.019	0.021
	593	0.05	0.043	0.032	0.014	0.015	0.014	0.015	0.014	0.016	0.018	0.02
	594	0.048	0.042	0.03	0.013	0.014	0.013	0.014	0.013	0.015	0.018	0.02
	595	0.047	0.041	0.029	0.012	0.013	0.012	0.014	0.013	0.015	0.017	0.019
	596	0.046	0.039	0.028	0.011	0.012	0.011	0.013	0.012	0.014	0.017	0.019
	597	0.044	0.038	0.027	0.01	0.011	0.01	0.012	0.011	0.013	0.016	0.018
	598	0.043	0.037	0.026	0.009	0.01	0.009	0.011	0.01	0.013	0.016	0.018
	599	0.042	0.036	0.025	0.008	0.009	0.008	0.01	0.01	0.012	0.015	0.017
	600	0.041	0.035	0.024	0.007	0.008	0.007	0.01	0.009	0.011	0.015	0.017
	601	0.04	0.034	0.023	0.006	0.007	0.007	0.009	0.009	0.011	0.014	0.017
	602	0.039	0.033	0.022	0.005	0.006	0.006	0.008	0.008	0.01	0.014	0.016
	603	0.038	0.033	0.021	0.004	0.006	0.005	0.008	0.007	0.01	0.013	0.016
	604	0.037	0.032	0.021	0.004	0.005	0.005	0.007	0.007	0.009	0.013	0.016
	605	0.037	0.031	0.02	0.003	0.004	0.004	0.007	0.006	0.009	0.012	0.015
	606	0.036	0.031	0.02	0.002	0.004	0.004	0.006	0.006	0.009	0.012	0.015
	607	0.035	0.03	0.019	0.002	0.003	0.003	0.006	0.006	0.008	0.012	0.015
	608	0.035	0.029	0.019	0.001	0.003	0.003	0.005	0.005	0.008	0.011	0.015
	609	0.034	0.029	0.018	0.001	0.002	0.002	0.005	0.005	0.008	0.011	0.014
	610	0.034	0.028	0.018	0	0.002	0.002	0.004	0.004	0.007	0.011	0.014
	611	0.033	0.028	0.017	0	0.001	0.002	0.004	0.004	0.007	0.01	0.014
	612	0.033	0.028	0.017	0	0.001	0.001	0.004	0.004	0.006	0.01	0.014
	613	0.032	0.027	0.016	-0.001	0.001	0.001	0.003	0.003	0.006	0.01	0.013
	614	0.032	0.027	0.016	-0.001	0	0.001	0.003	0.003	0.006	0.01	0.013
	615	0.032	0.027	0.016	-0.001	0	0	0.003	0.003	0.006	0.009	0.013
	616	0.031	0.026	0.016	-0.002	0	0	0.002	0.003	0.005	0.009	0.013
	617	0.031	0.026	0.015	-0.002	-0.001	0	0.002	0.002	0.005	0.009	0.013
	618	0.031	0.026	0.015	-0.002	-0.001	0	0.002	0.002	0.005	0.009	0.012
	619	0.031	0.026	0.015	-0.002	-0.001	-0.001	0.002	0.002	0.005	0.009	0.012
	620	0.031	0.025	0.015	-0.003	-0.001	-0.001	0.002	0.002	0.005	0.008	0.012
	621	0.03	0.025	0.015	-0.003	-0.001	-0.001	0.001	0.001	0.004	0.008	0.012
	622	0.03	0.025	0.014	-0.003	-0.002	-0.001	0.001	0.001	0.004	0.008	0.012
	623	0.03	0.025	0.014	-0.003	-0.002	-0.001	0.001	0.001	0.004	0.008	0.012
	624	0.03	0.025	0.014	-0.003	-0.002	-0.002	0.001	0.001	0.004	0.008	0.011
	625	0.03	0.025	0.014	-0.003	-0.002	-0.002	0.001	0.001	0.004	0.008	0.011
	626	0.03	0.025	0.014	-0.003	-0.002	-0.002	0.001	0.001	0.004	0.008	0.011
	627	0.03	0.025	0.014	-0.003	-0.002	-0.002	0	0	0.003	0.007	0.011
	628	0.029	0.024	0.014	-0.004	-0.002	-0.002	0	0	0.003	0.007	0.011
	629	0.029	0.024	0.014	-0.004	-0.002	-0.002	0	0	0.003	0.007	0.011
	630	0.029	0.024	0.014	-0.004	-0.003	-0.002	0	0	0.003	0.007	0.011
	631	0.029	0.024	0.014	-0.004	-0.003	-0.002	0	0	0.003	0.007	0.011
	632	0.029	0.024	0.014	-0.004	-0.003	-0.002	0	0	0.003	0.007	0.011
	633	0.029	0.024	0.014	-0.004	-0.003	-0.002	0	0	0.003	0.007	0.01
	634	0.029	0.024	0.014	-0.004	-0.003	-0.003	0	0	0.003	0.007	0.01
	635	0.029	0.024	0.013	-0.004	-0.003	-0.003	0	0	0.003	0.006	0.01
	636	0.029	0.024	0.013	-0.004	-0.003	-0.003	-0.001	-0.001	0.003	0.006	0.01
	637	0.028	0.024	0.013	-0.004	-0.003	-0.003	-0.001	-0.001	0.002	0.006	0.01
	638	0.028	0.023	0.013	-0.005	-0.004	-0.003	-0.001	-0.001	0.002	0.006	0.011
	639	0.028	0.023	0.012	-0.005	-0.004	-0.003	-0.001	-0.001	0.002	0.006	0.011
	640	0.028	0.023	0.012	-0.005	-0.004	-0.003	-0.001	-0.002	0.002	0.006	0.011
	641	0.027	0.022	0.012	-0.005	-0.004	-0.004	-0.002	-0.002	0.002	0.006	0.011
	642	0.027	0.022	0.012	-0.006	-0.005	-0.004	-0.002	-0.002	0.002	0.006	0.011
	643	0.027	0.022	0.011	-0.006	-0.005	-0.004	-0.002	-0.002	0.002	0.006	0.011
	644	0.027	0.022	0.011	-0.006	-0.005	-0.004	-0.002	-0.002	0.002	0.005	0.011
	645	0.027	0.022	0.011	-0.006	-0.005	-0.004	-0.002	-0.002	0.002	0.005	0.011
	646	0.027	0.022	0.011	-0.006	-0.005	-0.004	-0.002	-0.002	0.002	0.005	0.011
	647	0.027	0.022	0.011	-0.006	-0.005	-0.004	-0.002	-0.002	0.002	0.005	0.011
	648	0.027	0.022	0.012	-0.006	-0.005	-0.004	-0.002	-0.002	0.002	0.005	0.011
	649	0.027	0.022	0.012	-0.006	-0.004	-0.004	-0.002	-0.002	0.002	0.005	0.011
	650	0.027	0.023	0.012	-0.005	-0.004	-0.004	-0.002	-0.002	0.002	0.005	0.01

## Sheet: Raw data for Fig. 8c
Pseudo-first-order kinetic plots for CR degradation
			Ap-ZnO dosage (mg)		Final Concentration @ Time (min)
				0	30	60	90	120	150	180	210	240	270
		MEAN	5	25	23.1855	21.2298	19.879	18.8306	17.7016	16.3105	15.3629	13.7298	12.0968
			10	25	23.4899	21.8121	20.4069	17.7852	15.5621	12.7307	11.0529	9.03943	7.80201
			15	25	22.582	20.4663	17.7245	15.4577	12.7159	10.8161	8.52763	5.93696	4.44732
		SD	5	0	0.411705	0.263643	0.545474	0.424825	0.608858	0.548817	0.320051	0.218078	0.218078
			10	0	0.654887	0.261955	0.316688	0.202258	0.654887	0.261955	0.455171	0.40938	0.350321
			15	0	0.197866	0.23352	0.36828	0.261752	0.208196	0.259067	0.245203	0.134823	0.197866
					Time	Ap-ZnO dosage (mg)
						5	10	15
						LN(Co/C)
					0	0	0	0
					30	0.0753494	0.0623039	0.101721
					60	0.163468	0.136412	0.200095
					90	0.22921	0.203004	0.343927
					120	0.28339	0.340507	0.480769
					150	0.34522	0.474039	0.676023
					180	0.427068	0.674859	0.837844
					210	0.48692	0.816187	1.07556
					240	0.599304	1.01728	1.43768
					270	0.725937	1.16449	1.72657

## Sheet: Raw data for Fig. 8d
Effect of different radical scavengers on the sunlight-driven degradation of CR over Ap-ZnO
				Solute	Concentration (ppm)	Volume (L)	Dosage (g)	Time (min)
				Congo red	25	0.1	0.015	270
	Samples	OD			Concentration (mg/L)			%R
		SET 1	SET 2	SET 3	SET 1	SET 2	SET 3	SET 1	SET 2	SET 3	MEAN	STD DEV
	Control	0.43	0.43	0.43
	No scavenger	0.061	0.067	0.062	3.54651	3.89535	3.60465	85.814	84.4186	85.5814	85.2713	0.610388
	IPA	0.089	0.095	0.098	5.17442	5.52326	5.69767	79.3023	77.907	77.2093	78.1395	0.870153
	EDTA 2-Na	0.135	0.131	0.125	7.84884	7.61628	7.26744	68.6047	69.5349	70.9302	69.6899	0.955723
	PBQ	0.248	0.247	0.247	14.4186	14.3605	14.3605	42.3256	42.5581	42.5581	42.4806	0.109629

## Sheet: Raw data for Fig. 8e
Reusability performance of Ap-ZnO during successive photocatalytic cycles
				Solute	Concentration (ppm)	Volume (L)	Dosage (g)	Time (min)
				Congo red	25	0.1	0.015	270
	Samples	OD			Concentration (mg/L)			%R
		SET 1	SET 2	SET 3	SET 1	SET 2	SET 3	SET 1	SET 2	SET 3	MEAN	STD DEV
	Control	0.41	0.414	0.413
	1st Cycle	0.061	0.058	0.055	3.71951	3.50242	3.3293	85.122	85.9903	86.6828	85.9317	0.638565
	2nd Cycle	0.069	0.068	0.062	4.20732	4.10628	3.75303	83.1707	83.5749	84.9879	83.9112	0.779032
	3rd Cycle	0.083	0.085	0.088	5.06098	5.13285	5.32688	79.7561	79.4686	78.6925	79.3057	0.449227
	4th Cycle	0.115	0.121	0.112	7.0122	7.30676	6.77966	71.9512	70.7729	72.8814	71.8685	0.862739
